# Supplementary material for: Socioeconomic Determinants of Health and Their Unequal Distribution in Poland
Source: Int J Environ Res Public Health. 2021 Oct 15;18(20):10856. doi: 10.3390/ijerph182010856 (PMC8536126; doi:10.3390/ijerph182010856)
Supplement: Supplementary file 1 [file ijerph-18-10856-s001.zip]

Archive with 1 entries (1 files):
- ijerph-1354982-supplementary.pdf
